# Supplementary material for: Routine Life-Course Health Records in Infancy Predict Being Overweight in Childhood and Adolescence: The TMM BirThree Cohort Study
Source: Children (Basel). 2026 Feb 26;13(3):334. doi: 10.3390/children13030334 (PMC13025306; doi:10.3390/children13030334)
Supplement: Supplementary file 1 [file children-13-00334-s001.zip]

Archive with 1 entries (1 files):
- children-4137256-supplementary.pdf
